# Supplementary material for: Factors associated with disclosing men who have sex with men (MSM) sexual behaviors and HIV-positive status: A study based on a social network analysis in Nanjing, China
Source: PLoS One. 2018 Apr 19;13(4):e0196116. doi: 10.1371/journal.pone.0196116 (PMC5908074; doi:10.1371/journal.pone.0196116)
Supplement: S1 File — (XLS) [file pone.0196116.s002.xls]

## Sheet: Sheet1
ID	age	education	income	marital	SexualOrientation	residence	timeoflivinginNanjing	infectedwithHIV	firstMSM	CSN1	CSN2
1	24	1	5	1	2	2	5	1	20	2	2
2	38	1	3	2	3	2	5	2	26	2	1
3	21	1	3	1	2	2	4	1	18	1	1
4	33	2	4	1	2	2	5	3	23	1	2
5	37	1	2	1	2	1	5	2	20	1	1
6	50	1	3	3	2	1	5	5	34	2	2
7	67	1	2	4	2	1	5	2	40	1	1
8	23	2	4	1	2	1	5	2	16	1	1
9	34	1	2	1	2	2	5	3	19	1	1
10	54	2	5	3	2	1	5	6	30	2	1
11	48	1	2	2	2	2	5	4	20	1	1
12	72	1	1	3	2	1	5	5	60	1	1
13	44	1	1	1	2	1	5	2	22	1	1
14	22	2	2	1	2	1	5	1	20	1	1
15	30	2	5	2	2	2	5	2	20	1	2
16	22	1	5	1	2	1	5	2	16	1	1
17	54	1	1	3	3	1	5	9	32	2	1
18	25	2	5	1	2	2	5	2	18	1	2
21	24	2	3	1	2	2	3	4	18	1	2
22	25	2	1	1	3	2	6	1	19	1	1
23	22	2	3	1	2	2	3	1	21	1	1
24	27	2	4	1	3	2	5	21	21	2	1
25	21	2	1	1	2	2	5	1	19	2	1
26	23	2	2	1	2	2	5	2	18	1	1
27	27	2	2	1	2	1	5	4	20	1	1
28	46	1	3	2	2	1	5	4	30	1	1
29	27	2	5	1	2	2	2	6	18	1	2
31	22	2	4	1	2	2	5	2	18	2	2
32	28	1	1	1	2	2	4	4	18	1	1
34	32	2	3	3	2	2	4	1	20	1	1
34	30	2	3	1	2	2	6	2	18	2	2
37	40	2	5	1	2	2	5	4	20	1	1
38	26	2	5	1	2	1	5	3	20	2	1
39	30	2	4	1	1	2	5	1	29	2	1
40	27	2	5	1	3	2	5	2	24	1	1
42	48	1	3	2	3	2	5	8	20	1	1
43	61	1	1	2	2	1	5	3	30	1	1
44	24	2	1	1	4	2	5	1	22	1	2
45	44	1	2	2	2	1	6	2	28	1	1
46	23	1	3	1	2	2	5	1	20	2	2
48	24	2	4	1	3	1	5	1	20	2	1
49	23	1	1	1	2	2	3	1	15	1	1
50	37	2	4	3	2	2	5	10	20	2	2
51	33	2	5	1	2	2	5	4	21	1	1
52	26	2	5	1	2	2	5	3	19	1	1
53	23	2	1	1	2	2	5	3	18	2	2
54	36	2	4	1	2	2	5	6	20	1	1
55	30	2	4	1	3	2	5	3	22	2	2
57	26	2	3	1	2	1	5	4	18	2	1
59	54	1	3	2	2	2	5	12	16	1	1
60	47	1	3	3	2	2	5	4	31	1	1
61	65	1	2	4	1	1	5	1	45	2	2
62	35	1	3	3	2	1	5	2	21	1	1
64	31	2	4	1	2	1	5	2	20	2	1
65	75	1	3	2	2	1	5	1	20	2	1
67	24	2	1	1	3	1	5	1	22	1	1
68	28	2	4	1	2	2	5	5	22	1	1
69	22	2	1	1	3	2	5	2	19	1	1
70	24	2	3	1	3	2	4	1	17	2	1
71	32	2	3	1	2	2	5	1	20	2	1
72	39	2	4	2	1	1	5	1	37	2	1
73	29	2	3	2	3	1	5	1	22	1	1
74	27	2	4	1	3	2	5	4	16	2	1
75	31	2	5	1	3	2	6	9	22	1	1
76	28	1	5	1	2	2	5	1	17	1	1
77	48	2	5	2	3	1	5	7	18	2	1
78	38	1	5	3	2	2	5	3	23	1	1
79	31	2	2	1	2	1	5	4	20	1	1
80	53	1	1	2	2	1	5	8	40	1	1
81	24	2	3	1	2	1	5	2	20	2	2
82	25	1	3	1	3	2	6	3	22	1	1
82	25	1	3	1	3	2	6	3	22	1	1
83	71	1	3	3	3	1	5	2	66	1	1
84	48	2	3	3	2	2	5	4	20	1	1
85	31	2	5	1	2	1	5	1	17	2	1
86	22	2	1	1	2	1	5	1	19	2	2

## Sheet: Sheet2
ID	IDENT	A1	A1_	A2	A2_	A3	A4	A4_	A5	A5_	A6	A6_	A7	A7_	A8	A8_	A9	A9_	A10	A10_	A11	A11_	A12	A12_
1	BF	1	Male	2	sexual partner	30	1	high school or less	1	very good	2	homosexual	1	Yes	1	very supportive	2	No	2	No	2	No	1	Yes
1	Mom	2	Female	3	parents/offsprings	48	1	high school or less	1	very good	1	heterosexual	2	No	6	Don't know	2	No	2	No	2	No	2	No
1	Dad	1	Male	3	parents/offsprings	48	1	high school or less	1	very good	1	heterosexual	2	No	6	Don't know	2	No	2	No	2	No	2	No
2	Dad	1	Male	3	parents/offsprings	70	1	high school or less	1	very good	1	heterosexual	2	No	6	Don't know	2	No	2	No	2	No	1	Yes
2	Mom	2	Female	3	parents/offsprings	70	1	high school or less	1	very good	1	heterosexual	2	No	6	Don't know	2	No	2	No	2	No	1	Yes
2	Brother	1	Male	4	relatives	40	2	college or more	1	very good	1	heterosexual	2	No	6	Don't know	2	No	2	No	2	No	1	Yes
2	Sister	2	Female	4	relatives	50	1	high school or less	1	very good	1	heterosexual	2	No	6	Don't know	2	No	2	No	2	No	1	Yes
2	Wife	2	Female	1	spouse	40	1	high school or less	1	very good	1	heterosexual	2	No	6	Don't know	2	No	2	No	2	No	1	Yes
2	Zhou	1	Male	5	friends	40	2	college or more	1	very good	1	heterosexual	2	No	6	Don't know	2	No	2	No	2	No	1	Yes
2	Wang	1	Male	5	friends	40	1	high school or less	1	very good	1	heterosexual	2	No	6	Don't know	2	No	2	No	2	No	1	Yes
2	Li	1	Male	5	friends	40	1	high school or less	1	very good	1	heterosexual	2	No	6	Don't know	2	No	2	No	2	No	1	Yes
3	Dad	1	Male	3	parents/offsprings	40	2	college or more	3	Just so so	1	heterosexual	1	Yes	5	very objective	2	No	2	No	2	No	2	No
3	Mom	2	Female	3	parents/offsprings	40	2	college or more	3	Just so so	1	heterosexual	1	Yes	5	very objective	2	No	2	No	2	No	2	No
3	tao	1	Male	2	sexual partner	20	1	high school or less	1	very good	2	homosexual	1	Yes	1	very supportive	2	No	2	No	1	Yes	1	Yes
3	Jie	1	Male	6	colleagues/schoolmates	20	2	college or more	1	very good	1	heterosexual	2	No	6	Don't know	2	No	2	No	2	No	1	Yes
3	Wei	1	Male	5	friends	20	2	college or more	1	very good	1	heterosexual	2	No	6	Don't know	2	No	2	No	2	No	1	Yes
4	Black	1	Male	5	friends	30	2	college or more	1	very good	1	heterosexual	1	Yes	3	neutral	2	No	2	No	2	No	1	Yes
4	Dan	1	Male	5	friends	30	2	college or more	1	very good	1	heterosexual	1	Yes	3	neutral	2	No	2	No	2	No	2	No
4	Kang	1	Male	5	friends	30	2	college or more	1	very good	1	heterosexual	1	Yes	3	neutral	2	No	2	No	2	No	1	Yes
4	Brother	1	Male	4	relatives	35	2	college or more	1	very good	1	heterosexual	2	No	6	Don't know	2	No	2	No	2	No	1	Yes
5	Dad	1	Male	3	parents/offsprings	65	1	high school or less	1	very good	1	heterosexual	2	No	6	Don't know	2	No	2	No	2	No	2	No
5	Mom	2	Female	3	parents/offsprings	65	1	high school or less	1	very good	1	heterosexual	2	No	6	Don't know	2	No	2	No	2	No	2	No
5	CA	1	Male	6	colleagues/schoolmates	37	1	high school or less	1	very good	1	heterosexual	2	No	6	Don't know	2	No	2	No	2	No	2	No
5	FA	1	Male	5	friends	30	2	college or more	1	very good	2	homosexual	1	Yes	1	very supportive	2	No	2	No	1	Yes	1	Yes
5	FB	1	Male	5	friends	25	2	college or more	1	very good	2	homosexual	1	Yes	1	very supportive	2	No	2	No	1	Yes	1	Yes
6	kid	1	Male	3	parents/offsprings	20	1	high school or less	1	very good	1	heterosexual	2	No	6	Don't know	2	No	2	No	2	No	2	No
6	mom	2	Female	3	parents/offsprings	80	1	high school or less	1	very good	1	heterosexual	2	No	6	Don't know	2	No	2	No	2	No	2	No
6	Fa	1	Male	2	sexual partner	20	1	high school or less	1	very good	2	homosexual	1	Yes	1	very supportive	2	No	2	No	1	Yes	1	Yes
7	Son	1	Male	3	parents/offsprings	40	1	high school or less	3	Just so so	1	heterosexual	1	Yes	4	objective	2	No	2	No	2	No	1	Yes
7	Daughter	2	Female	3	parents/offsprings	45	1	high school or less	3	Just so so	1	heterosexual	1	Yes	4	objective	2	No	2	No	2	No	1	Yes
8	Mom	2	Female	3	parents/offsprings	50	2	college or more	1	very good	1	heterosexual	2	No	6	Don't know	2	No	2	No	2	No	2	No
8	F1	1	Male	5	friends	23	2	college or more	1	very good	1	heterosexual	1	Yes	1	very supportive	2	No	2	No	2	No	1	Yes
8	F2	2	Female	5	friends	23	2	college or more	1	very good	1	heterosexual	1	Yes	1	very supportive	2	No	2	No	2	No	1	Yes
8	F3	2	Female	5	friends	23	2	college or more	1	very good	1	heterosexual	1	Yes	1	very supportive	2	No	2	No	2	No	1	Yes
9	Dad	1	Male	3	parents/offsprings	60	1	high school or less	3	Just so so	1	heterosexual	1	Yes	3	neutral	2	No	2	No	2	No	1	Yes
9	Mom	2	Female	3	parents/offsprings	60	1	high school or less	3	Just so so	1	heterosexual	1	Yes	3	neutral	2	No	2	No	2	No	1	Yes
9	Grandma	2	Female	4	relatives	83	1	high school or less	3	Just so so	1	heterosexual	1	Yes	3	neutral	2	No	2	No	2	No	1	Yes
9	Chen	1	Male	5	friends	20	2	college or more	1	very good	2	homosexual	1	Yes	1	very supportive	2	No	2	No	2	No	1	Yes
9	Zhang	1	Male	5	friends	40	1	high school or less	1	very good	2	homosexual	1	Yes	1	very supportive	2	No	2	No	2	No	2	No
9	Qiu	1	Male	5	friends	30	1	high school or less	1	very good	2	homosexual	1	Yes	1	very supportive	2	No	2	No	2	No	2	No
9	Aunt	2	Female	4	relatives	60	1	high school or less	1	very good	1	heterosexual	1	Yes	4	objective	2	No	2	No	2	No	1	Yes
10	son	1	Male	3	parents/offsprings	25	2	college or more	1	very good	1	heterosexual	2	No	6	Don't know	2	No	2	No	2	No	2	No
10	son-wife	2	Female	4	relatives	25	2	college or more	2	good	1	heterosexual	2	No	6	Don't know	2	No	2	No	2	No	2	No
11	wife	2	Female	1	spouse	48	1	high school or less	1	very good	1	heterosexual	2	No	6	Don't know	2	No	2	No	2	No	2	No
11	kid	1	Male	3	parents/offsprings	22	1	high school or less	1	very good	1	heterosexual	2	No	6	Don't know	2	No	2	No	2	No	2	No
11	sister	2	Female	4	relatives	52	1	high school or less	1	very good	1	heterosexual	3	Don't know	6	Don't know	2	No	2	No	2	No	2	No
12	wife	2	Female	1	spouse	70	1	high school or less	1	very good	1	heterosexual	1	Yes	3	neutral	2	No	2	No	2	No	1	Yes
12	daughter	2	Female	3	parents/offsprings	50	2	college or more	1	very good	1	heterosexual	1	Yes	3	neutral	2	No	2	No	2	No	1	Yes
13	Mom	2	Female	3	parents/offsprings	70	1	high school or less	1	very good	1	heterosexual	1	Yes	2	supportive	2	No	2	No	2	No	1	Yes
13	brother	1	Male	4	relatives	39	1	high school or less	1	very good	1	heterosexual	1	Yes	3	neutral	2	No	2	No	2	No	1	Yes
13	nephew	1	Male	4	relatives	17	2	college or more	1	very good	1	heterosexual	1	Yes	3	neutral	2	No	2	No	2	No	1	Yes
13	sister	2	Female	4	relatives	41	1	high school or less	1	very good	1	heterosexual	1	Yes	3	neutral	2	No	2	No	2	No	1	Yes
13	sister-h	1	Male	4	relatives	47	1	high school or less	1	very good	1	heterosexual	1	Yes	3	neutral	2	No	2	No	2	No	1	Yes
14	Mom	2	Female	3	parents/offsprings	50	1	high school or less	2	good	1	heterosexual	1	Yes	4	objective	2	No	2	No	2	No	1	Yes
14	brother	1	Male	4	relatives	29	1	high school or less	3	Just so so	1	heterosexual	2	No	6	Don't know	2	No	2	No	2	No	2	No
14	cousin	1	Male	4	relatives	23	1	high school or less	3	Just so so	1	heterosexual	2	No	6	Don't know	2	No	2	No	2	No	2	No
15	A	1	Male	2	sexual partner	33	2	college or more	1	very good	2	homosexual	1	Yes	3	neutral	2	No	2	No	2	No	1	Yes
15	B	2	Female	1	spouse	32	2	college or more	3	Just so so	2	homosexual	1	Yes	3	neutral	2	No	2	No	2	No	2	No
15	C	1	Male	6	colleagues/schoolmates	25	2	college or more	3	Just so so	1	heterosexual	1	Yes	3	neutral	2	No	2	No	2	No	2	No
15	D	2	Female	5	friends	27	2	college or more	2	good	1	heterosexual	1	Yes	3	neutral	2	No	2	No	2	No	2	No
16	Mom	2	Female	3	parents/offsprings	48	1	high school or less	3	Just so so	1	heterosexual	1	Yes	2	supportive	2	No	2	No	2	No	2	No
16	A	2	Female	5	friends	25	2	college or more	2	good	1	heterosexual	1	Yes	2	supportive	2	No	2	No	2	No	1	Yes
16	B	1	Male	5	friends	29	2	college or more	2	good	2	homosexual	1	Yes	2	supportive	2	No	2	No	2	No	1	Yes
17	brother	1	Male	4	relatives	60	2	college or more	2	good	4	unknown	2	No	6	Don't know	2	No	2	No	2	No	2	No
17	A	1	Male	5	friends	55	1	high school or less	1	very good	4	unknown	2	No	6	Don't know	2	No	2	No	2	No	2	No
17	B	1	Male	5	friends	47	1	high school or less	1	very good	4	unknown	2	No	6	Don't know	2	No	2	No	2	No	2	No
17	C	1	Male	5	friends	62	1	high school or less	1	very good	4	unknown	2	No	6	Don't know	2	No	2	No	2	No	2	No
18	F1	1	Male	5	friends	31	2	college or more	1	very good	4	unknown	2	No	6	Don't know	2	No	2	No	3	Don't know	2	No
18	C1	2	Female	5	friends	35	2	college or more	1	very good	4	unknown	2	No	6	Don't know	2	No	2	No	3	Don't know	2	No
18	C2	2	Female	5	friends	34	2	college or more	1	very good	4	unknown	1	Yes	3	neutral	2	No	3	Don't know	3	Don't know	1	Yes
18	C3	1	Male	5	friends	21	1	high school or less	1	very good	4	unknown	2	No	6	Don't know	2	No	3	Don't know	3	Don't know	2	No
18	Dad	1	Male	3	parents/offsprings	56	1	high school or less	1	very good	1	heterosexual	1	Yes	3	neutral	2	No	2	No	2	No	1	Yes
18	Mom	2	Female	3	parents/offsprings	56	1	high school or less	1	very good	1	heterosexual	1	Yes	3	neutral	2	No	2	No	2	No	1	Yes
21	Mom	2	Female	3	parents/offsprings	52	1	high school or less	1	very good	1	heterosexual	1	Yes	1	very supportive	2	No	2	No	2	No	1	Yes
21	C1	1	Male	6	colleagues/schoolmates	24	2	college or more	2	good	1	heterosexual	1	Yes	1	very supportive	2	No	2	No	2	No	2	No
21	C2	2	Female	6	colleagues/schoolmates	30	2	college or more	2	good	1	heterosexual	1	Yes	1	very supportive	2	No	2	No	2	No	2	No
21	C3	2	Female	6	colleagues/schoolmates	24	2	college or more	2	good	1	heterosexual	1	Yes	1	very supportive	2	No	2	No	2	No	2	No
21	C4	2	Female	6	colleagues/schoolmates	18	2	college or more	2	good	1	heterosexual	1	Yes	1	very supportive	2	No	2	No	2	No	2	No
21	C5	1	Male	6	colleagues/schoolmates	31	2	college or more	2	good	1	heterosexual	1	Yes	1	very supportive	2	No	2	No	2	No	2	No
22	Mom	2	Female	3	parents/offsprings	49	1	high school or less	2	good	1	heterosexual	2	No	6	Don't know	2	No	2	No	2	No	1	Yes
22	Dad	1	Male	3	parents/offsprings	49	1	high school or less	2	good	1	heterosexual	2	No	6	Don't know	2	No	2	No	2	No	1	Yes
22	Grandpa	1	Male	4	relatives	70	1	high school or less	1	very good	1	heterosexual	2	No	6	Don't know	2	No	2	No	2	No	1	Yes
22	Grandma	2	Female	4	relatives	70	1	high school or less	1	very good	1	heterosexual	2	No	6	Don't know	2	No	2	No	2	No	1	Yes
23	a	1	Male	6	colleagues/schoolmates	23	2	college or more	1	very good	1	heterosexual	2	No	6	Don't know	2	No	2	No	2	No	2	No
23	b	1	Male	6	colleagues/schoolmates	23	2	college or more	1	very good	1	heterosexual	2	No	6	Don't know	2	No	2	No	2	No	2	No
23	c	1	Male	6	colleagues/schoolmates	23	2	college or more	1	very good	1	heterosexual	2	No	6	Don't know	2	No	2	No	2	No	2	No
23	d	1	Male	6	colleagues/schoolmates	23	2	college or more	1	very good	1	heterosexual	2	No	6	Don't know	2	No	2	No	2	No	2	No
24	a	2	Female	6	colleagues/schoolmates	29	2	college or more	1	very good	1	heterosexual	2	No	6	Don't know	2	No	2	No	2	No	2	No
24	b	2	Female	6	colleagues/schoolmates	29	2	college or more	1	very good	1	heterosexual	2	No	6	Don't know	2	No	2	No	2	No	2	No
24	c	2	Female	5	friends	29	2	college or more	1	very good	1	heterosexual	2	No	6	Don't know	2	No	2	No	2	No	2	No
24	d	1	Male	5	friends	34	2	college or more	1	very good	2	homosexual	1	Yes	1	very supportive	2	No	2	No	2	No	1	Yes
25	F1	2	Female	5	friends	21	2	college or more	1	very good	2	homosexual	1	Yes	1	very supportive	2	No	2	No	2	No	2	No
25	F2	2	Female	5	friends	21	2	college or more	1	very good	1	heterosexual	1	Yes	1	very supportive	2	No	2	No	2	No	2	No
25	F3	2	Female	5	friends	21	2	college or more	1	very good	1	heterosexual	1	Yes	1	very supportive	2	No	2	No	2	No	2	No
25	R1	1	Male	6	colleagues/schoolmates	21	2	college or more	1	very good	1	heterosexual	2	No	6	Don't know	2	No	2	No	2	No	2	No
25	R2	1	Male	6	colleagues/schoolmates	21	2	college or more	1	very good	1	heterosexual	2	No	6	Don't know	2	No	2	No	2	No	2	No
25	R3	1	Male	6	colleagues/schoolmates	21	2	college or more	1	very good	1	heterosexual	2	No	6	Don't know	2	No	2	No	2	No	2	No
25	R4	1	Male	6	colleagues/schoolmates	21	2	college or more	1	very good	1	heterosexual	2	No	6	Don't know	2	No	2	No	2	No	2	No
25	R5	1	Male	6	colleagues/schoolmates	21	2	college or more	1	very good	1	heterosexual	2	No	6	Don't know	2	No	2	No	2	No	2	No
26	C1	1	Male	6	colleagues/schoolmates	29	2	college or more	3	Just so so	1	heterosexual	2	No	6	Don't know	2	No	2	No	2	No	2	No
26	C2	1	Male	6	colleagues/schoolmates	23	2	college or more	3	Just so so	1	heterosexual	2	No	6	Don't know	2	No	2	No	2	No	2	No
27	R1	2	Female	6	colleagues/schoolmates	26	2	college or more	1	very good	1	heterosexual	1	Yes	3	neutral	2	No	2	No	2	No	2	No
27	F1	1	Male	2	sexual partner	23	2	college or more	1	very good	2	homosexual	1	Yes	1	very supportive	2	No	2	No	2	No	1	Yes
28	C1	2	Female	6	colleagues/schoolmates	25	2	college or more	2	good	1	heterosexual	2	No	6	Don't know	2	No	2	No	2	No	2	No
28	C2	1	Male	6	colleagues/schoolmates	25	2	college or more	2	good	1	heterosexual	2	No	6	Don't know	2	No	2	No	2	No	2	No
29	Dad	1	Male	3	parents/offsprings	55	2	college or more	1	very good	1	heterosexual	1	Yes	1	very supportive	2	No	2	No	2	No	1	Yes
29	Mom	2	Female	3	parents/offsprings	53	2	college or more	1	very good	1	heterosexual	1	Yes	1	very supportive	2	No	2	No	2	No	1	Yes
29	Sis	2	Female	4	relatives	26	2	college or more	1	very good	1	heterosexual	1	Yes	1	very supportive	2	No	2	No	2	No	1	Yes
31	A	1	Male	5	friends	20	1	high school or less	2	good	2	homosexual	1	Yes	1	very supportive	2	No	2	No	2	No	2	No
31	B	1	Male	2	sexual partner	26	2	college or more	2	good	2	homosexual	1	Yes	1	very supportive	1	Yes	1	Yes	1	Yes	2	No
31	C	1	Male	5	friends	26	2	college or more	2	good	2	homosexual	1	Yes	1	very supportive	3	Don't know	3	Don't know	3	Don't know	2	No
32	Mom	2	Female	3	parents/offsprings	54	1	high school or less	1	very good	1	heterosexual	1	Yes	3	neutral	2	No	2	No	2	No	1	Yes
32	Sis	2	Female	4	relatives	30	1	high school or less	1	very good	1	heterosexual	1	Yes	3	neutral	2	No	2	No	2	No	1	Yes
34	C1	1	Male	6	colleagues/schoolmates	35	2	college or more	2	good	1	heterosexual	2	No	6	Don't know	2	No	2	No	2	No	2	No
34	C2	2	Female	6	colleagues/schoolmates	35	2	college or more	2	good	1	heterosexual	2	No	6	Don't know	2	No	2	No	2	No	2	No
34	dad	1	Male	3	parents/offsprings	60	1	high school or less	2	good	1	heterosexual	2	No	6	Don't know	2	No	2	No	2	No	2	No
34	mom	2	Female	3	parents/offsprings	60	2	college or more	2	good	1	heterosexual	2	No	6	Don't know	2	No	2	No	2	No	2	No
34	bro	1	Male	4	relatives	40	2	college or more	1	very good	1	heterosexual	1	Yes	1	very supportive	2	No	2	No	2	No	1	Yes
34	sis	2	Female	4	relatives	40	2	college or more	1	very good	1	heterosexual	1	Yes	1	very supportive	2	No	2	No	2	No	1	Yes
34	A	1	Male	5	friends	29	2	college or more	2	good	2	homosexual	1	Yes	1	very supportive	2	No	2	No	2	No	2	No
34	Dad	1	Male	3	parents/offsprings	57	1	high school or less	2	good	1	heterosexual	2	No	6	Don't know	3	Don't know	2	No	2	No	2	No
34	Mom	2	Female	3	parents/offsprings	51	1	high school or less	2	good	1	heterosexual	2	No	6	Don't know	2	No	2	No	2	No	2	No
37	dad	1	Male	3	parents/offsprings	60	1	high school or less	1	very good	1	heterosexual	2	No	6	Don't know	2	No	2	No	2	No	1	Yes
37	mom	2	Female	3	parents/offsprings	60	1	high school or less	1	very good	1	heterosexual	2	No	6	Don't know	2	No	2	No	2	No	2	No
37	bro	1	Male	4	relatives	30	2	college or more	1	very good	1	heterosexual	2	No	6	Don't know	2	No	2	No	2	No	2	No
37	C1	2	Female	6	colleagues/schoolmates	40	2	college or more	1	very good	1	heterosexual	2	No	6	Don't know	2	No	2	No	2	No	2	No
37	C2	2	Female	6	colleagues/schoolmates	40	2	college or more	1	very good	1	heterosexual	2	No	6	Don't know	2	No	2	No	2	No	2	No
38	F1	1	Male	2	sexual partner	40	2	college or more	1	very good	2	homosexual	1	Yes	1	very supportive	2	No	2	No	1	Yes	1	Yes
38	C1	1	Male	6	colleagues/schoolmates	26	2	college or more	2	good	1	heterosexual	2	No	6	Don't know	2	No	2	No	2	No	2	No
38	C2	1	Male	6	colleagues/schoolmates	26	2	college or more	2	good	1	heterosexual	2	No	6	Don't know	2	No	2	No	2	No	2	No
38	C3	2	Female	6	colleagues/schoolmates	26	2	college or more	2	good	1	heterosexual	2	No	6	Don't know	2	No	2	No	2	No	2	No
39	F1	2	Female	5	friends	29	2	college or more	1	very good	1	heterosexual	2	No	6	Don't know	2	No	2	No	2	No	2	No
39	F2	1	Male	5	friends	30	2	college or more	1	very good	1	heterosexual	2	No	6	Don't know	2	No	2	No	2	No	2	No
39	C1	2	Female	6	colleagues/schoolmates	28	2	college or more	1	very good	1	heterosexual	2	No	6	Don't know	2	No	2	No	2	No	2	No
39	C2	1	Male	6	colleagues/schoolmates	30	2	college or more	1	very good	1	heterosexual	2	No	6	Don't know	2	No	2	No	2	No	2	No
39	Dad	1	Male	3	parents/offsprings	57	1	high school or less	2	good	1	heterosexual	2	No	6	Don't know	2	No	2	No	2	No	2	No
39	Mom	2	Female	3	parents/offsprings	56	1	high school or less	2	good	1	heterosexual	2	No	6	Don't know	2	No	2	No	2	No	2	No
40	A	2	Female	5	friends	28	2	college or more	1	very good	1	heterosexual	2	No	6	Don't know	2	No	2	No	2	No	2	No
40	B	2	Female	5	friends	26	2	college or more	2	good	1	heterosexual	2	No	6	Don't know	2	No	2	No	2	No	2	No
40	C	2	Female	5	friends	27	2	college or more	2	good	1	heterosexual	2	No	6	Don't know	2	No	2	No	2	No	2	No
42	wife	2	Female	1	spouse	48	1	high school or less	1	very good	1	heterosexual	2	No	6	Don't know	2	No	2	No	2	No	2	No
42	son	1	Male	3	parents/offsprings	20	1	high school or less	1	very good	1	heterosexual	2	No	6	Don't know	2	No	2	No	2	No	2	No
42	f1	1	Male	5	friends	30	1	high school or less	1	very good	3	bisexual	1	Yes	1	very supportive	2	No	3	Don't know	3	Don't know	2	No
42	f2	1	Male	5	friends	30	1	high school or less	1	very good	3	bisexual	1	Yes	1	very supportive	2	No	3	Don't know	3	Don't know	2	No
43	sun	1	Male	3	parents/offsprings	11	1	high school or less	2	good	4	unknown	2	No	6	Don't know	2	No	2	No	2	No	2	No
43	F1	1	Male	5	friends	40	1	high school or less	1	very good	2	homosexual	1	Yes	1	very supportive	3	Don't know	2	No	2	No	2	No
44	RA	1	Male	6	colleagues/schoolmates	24	2	college or more	1	very good	1	heterosexual	2	No	6	Don't know	2	No	2	No	3	Don't know	2	No
44	RB	1	Male	6	colleagues/schoolmates	24	2	college or more	1	very good	1	heterosexual	2	No	6	Don't know	2	No	3	Don't know	3	Don't know	2	No
44	Chen	1	Male	5	friends	24	2	college or more	1	very good	1	heterosexual	2	No	6	Don't know	2	No	3	Don't know	3	Don't know	2	No
44	Li	1	Male	5	friends	24	2	college or more	1	very good	1	heterosexual	2	No	6	Don't know	2	No	3	Don't know	3	Don't know	2	No
45	wife	2	Female	1	spouse	40	1	high school or less	1	very good	1	heterosexual	2	No	6	Don't know	2	No	2	No	2	No	1	Yes
45	son	1	Male	3	parents/offsprings	11	1	high school or less	1	very good	1	heterosexual	2	No	6	Don't know	2	No	2	No	2	No	2	No
45	daughter	2	Female	3	parents/offsprings	26	2	college or more	1	very good	1	heterosexual	2	No	6	Don't know	2	No	2	No	2	No	1	Yes
46	A	1	Male	5	friends	23	1	high school or less	1	very good	2	homosexual	1	Yes	2	supportive	2	No	2	No	2	No	2	No
46	B	1	Male	5	friends	23	1	high school or less	1	very good	2	homosexual	1	Yes	2	supportive	2	No	2	No	2	No	2	No
46	C	1	Male	5	friends	23	1	high school or less	1	very good	2	homosexual	1	Yes	2	supportive	2	No	2	No	2	No	2	No
46	D	1	Male	5	friends	23	1	high school or less	1	very good	1	heterosexual	2	No	6	Don't know	2	No	2	No	2	No	2	No
46	E	1	Male	5	friends	23	1	high school or less	1	very good	1	heterosexual	2	No	6	Don't know	2	No	2	No	2	No	2	No
48	Qing	2	Female	5	friends	26	2	college or more	1	very good	4	unknown	3	Don't know	6	Don't know	2	No	2	No	2	No	2	No
48	Ping	2	Female	5	friends	22	2	college or more	1	very good	1	heterosexual	2	No	6	Don't know	2	No	2	No	2	No	3	Don't know
48	Ting	2	Female	5	friends	22	2	college or more	1	very good	1	heterosexual	2	No	6	Don't know	2	No	2	No	2	No	2	No
49	dad	1	Male	3	parents/offsprings	40	1	high school or less	2	good	1	heterosexual	1	Yes	4	objective	2	No	2	No	3	Don't know	1	Yes
49	mom	2	Female	3	parents/offsprings	40	1	high school or less	2	good	1	heterosexual	1	Yes	3	neutral	2	No	2	No	3	Don't know	1	Yes
49	Sha	2	Female	5	friends	30	1	high school or less	1	very good	4	unknown	2	No	6	Don't know	2	No	3	Don't know	3	Don't know	2	No
49	Cheng	1	Male	5	friends	30	2	college or more	1	very good	2	homosexual	1	Yes	1	very supportive	2	No	3	Don't know	3	Don't know	2	No
49	Hu	1	Male	5	friends	25	2	college or more	1	very good	2	homosexual	1	Yes	1	very supportive	2	No	3	Don't know	3	Don't know	2	No
50	BF	1	Male	2	sexual partner	48	1	high school or less	1	very good	2	homosexual	1	Yes	3	neutral	2	No	2	No	2	No	1	Yes
50	F1	1	Male	5	friends	36	1	high school or less	2	good	2	homosexual	1	Yes	1	very supportive	2	No	3	Don't know	3	Don't know	1	Yes
51	a	1	Male	5	friends	33	2	college or more	2	good	2	homosexual	1	Yes	1	very supportive	2	No	2	No	2	No	1	Yes
51	b	1	Male	5	friends	33	2	college or more	2	good	2	homosexual	1	Yes	1	very supportive	2	No	2	No	2	No	1	Yes
52	dog	1	Male	5	friends	24	1	high school or less	1	very good	1	heterosexual	1	Yes	3	neutral	2	No	2	No	2	No	1	Yes
52	cloud	2	Female	5	friends	22	1	high school or less	1	very good	1	heterosexual	1	Yes	3	neutral	2	No	2	No	2	No	1	Yes
52	mei	1	Male	5	friends	25	2	college or more	1	very good	2	homosexual	1	Yes	3	neutral	2	No	2	No	2	No	1	Yes
52	qin	1	Male	5	friends	27	2	college or more	1	very good	2	homosexual	1	Yes	3	neutral	2	No	2	No	2	No	1	Yes
52	di	2	Female	5	friends	24	1	high school or less	1	very good	1	heterosexual	1	Yes	3	neutral	2	No	2	No	2	No	1	Yes
53	c1	1	Male	6	colleagues/schoolmates	23	2	college or more	1	very good	1	heterosexual	1	Yes	2	supportive	2	No	2	No	2	No	2	No
53	c2	2	Female	6	colleagues/schoolmates	23	2	college or more	1	very good	1	heterosexual	1	Yes	2	supportive	2	No	2	No	2	No	1	Yes
53	c3	2	Female	6	colleagues/schoolmates	23	2	college or more	1	very good	1	heterosexual	1	Yes	2	supportive	2	No	2	No	2	No	1	Yes
54	black	1	Male	6	colleagues/schoolmates	30	2	college or more	2	good	1	heterosexual	2	No	6	Don't know	2	No	2	No	2	No	2	No
54	bear	1	Male	6	colleagues/schoolmates	30	2	college or more	2	good	1	heterosexual	2	No	6	Don't know	2	No	2	No	2	No	2	No
54	tang	2	Female	5	friends	30	2	college or more	2	good	1	heterosexual	1	Yes	2	supportive	2	No	2	No	2	No	1	Yes
54	fat	1	Male	5	friends	30	2	college or more	2	good	1	heterosexual	1	Yes	2	supportive	2	No	2	No	2	No	1	Yes
55	dad	1	Male	3	parents/offsprings	54	1	high school or less	1	very good	1	heterosexual	2	No	6	Don't know	2	No	2	No	2	No	2	No
55	mom	2	Female	3	parents/offsprings	54	1	high school or less	1	very good	1	heterosexual	2	No	6	Don't know	2	No	2	No	2	No	2	No
55	c1	1	Male	6	colleagues/schoolmates	36	2	college or more	2	good	4	unknown	2	No	6	Don't know	2	No	2	No	2	No	2	No
55	c2	2	Female	6	colleagues/schoolmates	31	2	college or more	2	good	4	unknown	2	No	6	Don't know	2	No	2	No	2	No	2	No
55	c3	2	Female	6	colleagues/schoolmates	31	2	college or more	2	good	4	unknown	2	No	6	Don't know	2	No	2	No	2	No	2	No
55	c4	2	Female	6	colleagues/schoolmates	30	2	college or more	2	good	4	unknown	1	Yes	3	neutral	2	No	2	No	2	No	1	Yes
55	c5	2	Female	6	colleagues/schoolmates	30	2	college or more	2	good	4	unknown	2	No	6	Don't know	2	No	2	No	2	No	2	No
57	dad	1	Male	3	parents/offsprings	60	2	college or more	1	very good	1	heterosexual	2	No	6	Don't know	2	No	2	No	2	No	2	No
57	mom	2	Female	3	parents/offsprings	60	1	high school or less	1	very good	1	heterosexual	2	No	6	Don't know	2	No	2	No	2	No	2	No
57	liu	2	Female	5	friends	26	2	college or more	1	very good	1	heterosexual	1	Yes	2	supportive	2	No	2	No	2	No	2	No
57	wang	1	Male	5	friends	26	2	college or more	1	very good	1	heterosexual	1	Yes	2	supportive	2	No	2	No	2	No	2	No
57	yao	1	Male	5	friends	26	2	college or more	1	very good	1	heterosexual	1	Yes	2	supportive	2	No	2	No	2	No	2	No
57	shu	1	Male	5	friends	26	2	college or more	1	very good	1	heterosexual	1	Yes	2	supportive	2	No	2	No	2	No	2	No
57	zeng	1	Male	5	friends	26	2	college or more	1	very good	2	homosexual	1	Yes	2	supportive	2	No	2	No	2	No	2	No
57	BF	1	Male	2	sexual partner	30	2	college or more	1	very good	2	homosexual	1	Yes	2	supportive	2	No	2	No	1	Yes	1	Yes
59	F1	1	Male	5	friends	54	1	high school or less	1	very good	2	homosexual	1	Yes	1	very supportive	2	No	2	No	2	No	1	Yes
59	F2	1	Male	5	friends	54	1	high school or less	1	very good	2	homosexual	1	Yes	1	very supportive	2	No	2	No	2	No	1	Yes
59	Wife	2	Female	1	spouse	54	1	high school or less	1	very good	1	heterosexual	1	Yes	3	neutral	2	No	2	No	2	No	1	Yes
59	Son	1	Male	3	parents/offsprings	25	1	high school or less	1	very good	1	heterosexual	2	No	6	Don't know	2	No	2	No	2	No	1	Yes
60	sis1	2	Female	4	relatives	50	2	college or more	1	very good	1	heterosexual	2	No	6	Don't know	2	No	2	No	2	No	2	No
60	sis2	2	Female	4	relatives	50	2	college or more	1	very good	1	heterosexual	2	No	6	Don't know	2	No	2	No	2	No	2	No
60	F	1	Male	5	friends	44	2	college or more	1	very good	2	homosexual	1	Yes	1	very supportive	2	No	2	No	2	No	2	No
61	bro	1	Male	4	relatives	68	1	high school or less	2	good	4	unknown	2	No	6	Don't know	2	No	2	No	2	No	3	Don't know
61	cha	1	Male	5	friends	50	1	high school or less	2	good	4	unknown	2	No	6	Don't know	2	No	2	No	2	No	2	No
62	mom	2	Female	3	parents/offsprings	72	1	high school or less	1	very good	1	heterosexual	2	No	6	Don't know	2	No	2	No	2	No	2	No
62	son	1	Male	3	parents/offsprings	12	1	high school or less	1	very good	1	heterosexual	2	No	6	Don't know	2	No	2	No	2	No	2	No
62	c1	1	Male	6	colleagues/schoolmates	30	1	high school or less	3	Just so so	1	heterosexual	2	No	6	Don't know	2	No	2	No	2	No	2	No
62	c2	2	Female	6	colleagues/schoolmates	30	1	high school or less	3	Just so so	1	heterosexual	2	No	6	Don't know	2	No	2	No	2	No	2	No
62	c3	2	Female	6	colleagues/schoolmates	30	1	high school or less	3	Just so so	1	heterosexual	2	No	6	Don't know	2	No	2	No	2	No	2	No
62	f1	1	Male	5	friends	30	1	high school or less	1	very good	2	homosexual	1	Yes	1	very supportive	2	No	2	No	2	No	2	No
62	f2	1	Male	5	friends	30	1	high school or less	2	good	2	homosexual	1	Yes	1	very supportive	2	No	2	No	2	No	2	No
64	dad	1	Male	3	parents/offsprings	52	1	high school or less	1	very good	1	heterosexual	1	Yes	3	neutral	2	No	2	No	2	No	2	No
64	mom	2	Female	3	parents/offsprings	52	1	high school or less	1	very good	1	heterosexual	1	Yes	3	neutral	2	No	2	No	2	No	2	No
64	f1	1	Male	5	friends	35	2	college or more	1	very good	2	homosexual	1	Yes	1	very supportive	2	No	2	No	2	No	2	No
64	f2	1	Male	2	sexual partner	32	2	college or more	1	very good	2	homosexual	1	Yes	1	very supportive	2	No	2	No	1	Yes	1	Yes
65	wife	2	Female	1	spouse	70	1	high school or less	3	Just so so	1	heterosexual	2	No	6	Don't know	2	No	2	No	2	No	2	No
65	F1	1	Male	2	sexual partner	40	1	high school or less	2	good	2	homosexual	1	Yes	1	very supportive	2	No	2	No	2	No	2	No
65	F2	1	Male	2	sexual partner	50	1	high school or less	2	good	2	homosexual	1	Yes	1	very supportive	2	No	2	No	2	No	2	No
67	dad	1	Male	3	parents/offsprings	50	1	high school or less	2	good	1	heterosexual	2	No	6	Don't know	2	No	2	No	2	No	2	No
67	mom	2	Female	3	parents/offsprings	50	1	high school or less	2	good	1	heterosexual	2	No	6	Don't know	2	No	2	No	2	No	2	No
68	dad	1	Male	3	parents/offsprings	50	1	high school or less	2	good	1	heterosexual	2	No	6	Don't know	2	No	2	No	2	No	1	Yes
68	mom	2	Female	3	parents/offsprings	49	1	high school or less	2	good	1	heterosexual	2	No	6	Don't know	2	No	2	No	2	No	1	Yes
69	C1	1	Male	6	colleagues/schoolmates	22	2	college or more	2	good	1	heterosexual	1	Yes	3	neutral	2	No	2	No	2	No	2	No
69	C2	1	Male	6	colleagues/schoolmates	22	2	college or more	2	good	1	heterosexual	1	Yes	3	neutral	2	No	2	No	2	No	2	No
69	C3	1	Male	6	colleagues/schoolmates	22	2	college or more	2	good	1	heterosexual	1	Yes	3	neutral	2	No	2	No	2	No	2	No
69	a	2	Female	5	friends	22	2	college or more	1	very good	3	bisexual	1	Yes	2	supportive	2	No	2	No	2	No	1	Yes
69	b	2	Female	5	friends	22	2	college or more	1	very good	1	heterosexual	1	Yes	3	neutral	2	No	2	No	2	No	2	No
69	c	2	Female	5	friends	22	2	college or more	1	very good	1	heterosexual	1	Yes	3	neutral	2	No	2	No	2	No	2	No
69	d	2	Female	5	friends	22	2	college or more	1	very good	1	heterosexual	1	Yes	3	neutral	2	No	2	No	2	No	2	No
70	A	1	Male	5	friends	23	1	high school or less	1	very good	2	homosexual	1	Yes	1	very supportive	2	No	2	No	2	No	1	Yes
70	Sis	2	Female	4	relatives	25	2	college or more	1	very good	1	heterosexual	1	Yes	2	supportive	2	No	2	No	2	No	1	Yes
70	Mom	2	Female	3	parents/offsprings	49	1	high school or less	1	very good	1	heterosexual	1	Yes	4	objective	2	No	2	No	2	No	1	Yes
71	C1	1	Male	6	colleagues/schoolmates	35	2	college or more	2	good	1	heterosexual	2	No	6	Don't know	2	No	3	Don't know	3	Don't know	2	No
71	C2	2	Female	6	colleagues/schoolmates	30	2	college or more	2	good	1	heterosexual	2	No	6	Don't know	2	No	3	Don't know	3	Don't know	2	No
71	C3	2	Female	6	colleagues/schoolmates	30	2	college or more	2	good	1	heterosexual	2	No	6	Don't know	2	No	3	Don't know	3	Don't know	2	No
72	wife	2	Female	1	spouse	37	2	college or more	1	very good	1	heterosexual	2	No	6	Don't know	3	Don't know	2	No	2	No	2	No
72	kid	1	Male	3	parents/offsprings	13	1	high school or less	1	very good	1	heterosexual	2	No	6	Don't know	3	Don't know	2	No	2	No	2	No
72	C1	1	Male	6	colleagues/schoolmates	49	2	college or more	2	good	1	heterosexual	2	No	6	Don't know	3	Don't know	2	No	2	No	2	No
72	C2	2	Female	6	colleagues/schoolmates	27	2	college or more	2	good	1	heterosexual	2	No	6	Don't know	3	Don't know	2	No	2	No	2	No
72	C3	2	Female	6	colleagues/schoolmates	27	2	college or more	2	good	1	heterosexual	2	No	6	Don't know	3	Don't know	2	No	2	No	2	No
72	F1	1	Male	5	friends	40	1	high school or less	1	very good	1	heterosexual	2	No	6	Don't know	3	Don't know	2	No	2	No	2	No
73	wife	2	Female	1	spouse	26	2	college or more	1	very good	1	heterosexual	2	No	6	Don't know	3	Don't know	3	Don't know	3	Don't know	3	Don't know
73	dad	1	Male	3	parents/offsprings	50	1	high school or less	1	very good	1	heterosexual	2	No	6	Don't know	3	Don't know	3	Don't know	3	Don't know	2	No
73	mom	2	Female	3	parents/offsprings	50	1	high school or less	1	very good	1	heterosexual	2	No	6	Don't know	3	Don't know	3	Don't know	3	Don't know	3	Don't know
73	C1	1	Male	6	colleagues/schoolmates	29	2	college or more	2	good	1	heterosexual	2	No	6	Don't know	3	Don't know	3	Don't know	3	Don't know	2	No
73	C2	2	Female	6	colleagues/schoolmates	29	2	college or more	2	good	1	heterosexual	2	No	6	Don't know	3	Don't know	3	Don't know	3	Don't know	2	No
73	F1	1	Male	5	friends	27	2	college or more	2	good	1	heterosexual	2	No	6	Don't know	3	Don't know	3	Don't know	3	Don't know	2	No
73	F2	2	Female	5	friends	28	2	college or more	2	good	1	heterosexual	2	No	6	Don't know	3	Don't know	3	Don't know	3	Don't know	2	No
74	C1	1	Male	6	colleagues/schoolmates	27	2	college or more	1	very good	4	unknown	2	No	6	Don't know	2	No	2	No	2	No	2	No
74	C2	1	Male	6	colleagues/schoolmates	28	2	college or more	1	very good	4	unknown	2	No	6	Don't know	2	No	2	No	2	No	2	No
74	C3	1	Male	6	colleagues/schoolmates	27	2	college or more	1	very good	4	unknown	2	No	6	Don't know	2	No	2	No	2	No	2	No
75	wang	1	Male	5	friends	32	2	college or more	2	good	1	heterosexual	2	No	6	Don't know	2	No	3	Don't know	2	No	2	No
75	ge	2	Female	5	friends	31	2	college or more	1	very good	1	heterosexual	2	No	6	Don't know	2	No	3	Don't know	2	No	1	Yes
75	dad	1	Male	3	parents/offsprings	55	1	high school or less	2	good	1	heterosexual	2	No	6	Don't know	2	No	3	Don't know	2	No	2	No
75	mom	2	Female	3	parents/offsprings	55	1	high school or less	2	good	1	heterosexual	2	No	6	Don't know	2	No	3	Don't know	2	No	2	No
76	f1	1	Male	5	friends	28	2	college or more	1	very good	2	homosexual	1	Yes	1	very supportive	2	No	2	No	2	No	1	Yes
76	f2	1	Male	5	friends	28	2	college or more	1	very good	2	homosexual	1	Yes	1	very supportive	2	No	2	No	2	No	1	Yes
77	dad	1	Male	3	parents/offsprings	75	1	high school or less	1	very good	1	heterosexual	2	No	6	Don't know	2	No	2	No	2	No	2	No
77	mom	2	Female	3	parents/offsprings	75	1	high school or less	1	very good	1	heterosexual	2	No	6	Don't know	2	No	2	No	2	No	2	No
77	wife	2	Female	1	spouse	40	2	college or more	1	very good	1	heterosexual	2	No	6	Don't know	2	No	2	No	2	No	2	No
77	kid	1	Male	3	parents/offsprings	15	1	high school or less	1	very good	1	heterosexual	2	No	6	Don't know	2	No	2	No	2	No	2	No
77	C1	1	Male	6	colleagues/schoolmates	45	2	college or more	1	very good	4	unknown	2	No	6	Don't know	2	No	2	No	2	No	2	No
77	C2	1	Male	6	colleagues/schoolmates	45	2	college or more	1	very good	4	unknown	2	No	6	Don't know	2	No	2	No	2	No	2	No
77	F1	2	Female	5	friends	45	2	college or more	1	very good	4	unknown	2	No	6	Don't know	2	No	2	No	2	No	2	No
77	F2	2	Female	5	friends	45	2	college or more	1	very good	4	unknown	2	No	6	Don't know	2	No	2	No	2	No	2	No
78	BF	1	Male	2	sexual partner	29	2	college or more	3	Just so so	2	homosexual	1	Yes	2	supportive	2	No	2	No	1	Yes	1	Yes
78	Mom	2	Female	3	parents/offsprings	70	1	high school or less	2	good	1	heterosexual	2	No	6	Don't know	2	No	2	No	2	No	2	No
79	dad	1	Male	3	parents/offsprings	58	1	high school or less	1	very good	1	heterosexual	2	No	6	Don't know	2	No	2	No	2	No	1	Yes
79	mom	2	Female	3	parents/offsprings	53	1	high school or less	1	very good	1	heterosexual	2	No	6	Don't know	2	No	2	No	2	No	1	Yes
80	wife	2	Female	1	spouse	53	1	high school or less	1	very good	1	heterosexual	2	No	6	Don't know	2	No	2	No	2	No	1	Yes
80	daughter	2	Female	3	parents/offsprings	25	2	college or more	1	very good	1	heterosexual	2	No	6	Don't know	2	No	2	No	2	No	1	Yes
80	mom	2	Female	3	parents/offsprings	83	1	high school or less	1	very good	1	heterosexual	2	No	6	Don't know	2	No	2	No	2	No	1	Yes
81	dad	1	Male	3	parents/offsprings	50	1	high school or less	1	very good	1	heterosexual	2	No	6	Don't know	2	No	2	No	2	No	2	No
81	mom	2	Female	3	parents/offsprings	50	1	high school or less	1	very good	1	heterosexual	2	No	6	Don't know	2	No	2	No	2	No	2	No
81	cou1	1	Male	4	relatives	25	2	college or more	2	good	1	heterosexual	2	No	6	Don't know	2	No	2	No	2	No	2	No
81	cou2	1	Male	4	relatives	28	2	college or more	2	good	1	heterosexual	2	No	6	Don't know	2	No	2	No	2	No	2	No
81	F1	1	Male	5	friends	23	2	college or more	2	good	2	homosexual	1	Yes	3	neutral	2	No	2	No	2	No	2	No
81	F2	1	Male	5	friends	23	2	college or more	2	good	1	heterosexual	2	No	6	Don't know	2	No	2	No	2	No	2	No
81	F3	2	Female	5	friends	23	2	college or more	2	good	1	heterosexual	1	Yes	3	neutral	2	No	2	No	2	No	2	No
81	F4	2	Female	5	friends	23	2	college or more	2	good	1	heterosexual	2	No	6	Don't know	2	No	2	No	2	No	2	No
82	dad	1	Male	3	parents/offsprings	47	1	high school or less	1	very good	1	heterosexual	2	No	6	Don't know	2	No	2	No	2	No	1	Yes
82	mom	2	Female	3	parents/offsprings	46	1	high school or less	1	very good	1	heterosexual	2	No	6	Don't know	2	No	2	No	2	No	1	Yes
82	bf	1	Male	2	sexual partner	35	1	high school or less	1	very good	2	homosexual	1	Yes	1	very supportive	2	No	2	No	1	Yes	1	Yes
82	dad	1	Male	3	parents/offsprings	47	1	high school or less	1	very good	1	heterosexual	2	No	6	Don't know	2	No	2	No	2	No	1	Yes
82	mom	2	Female	3	parents/offsprings	46	1	high school or less	1	very good	1	heterosexual	2	No	6	Don't know	2	No	2	No	2	No	1	Yes
82	bf	1	Male	2	sexual partner	35	1	high school or less	1	very good	2	homosexual	1	Yes	1	very supportive	2	No	2	No	2	No	1	Yes
83	wife	2	Female	1	spouse	65	1	high school or less	3	Just so so	1	heterosexual	2	No	6	Don't know	2	No	2	No	2	No	2	No
83	F	1	Male	5	friends	71	1	high school or less	3	Just so so	1	heterosexual	2	No	6	Don't know	2	No	2	No	2	No	2	No
84	f1	1	Male	5	friends	34	2	college or more	3	Just so so	2	homosexual	1	Yes	3	neutral	2	No	2	No	1	Yes	1	Yes
84	f2	1	Male	5	friends	34	2	college or more	3	Just so so	1	heterosexual	1	Yes	3	neutral	2	No	2	No	2	No	1	Yes
85	sis	2	Female	4	relatives	28	2	college or more	1	very good	1	heterosexual	1	Yes	2	supportive	2	No	2	No	2	No	1	Yes
85	f	1	Male	5	friends	27	1	high school or less	1	very good	2	homosexual	1	Yes	1	very supportive	2	No	2	No	2	No	2	No
85	dad	1	Male	3	parents/offsprings	64	1	high school or less	1	very good	1	heterosexual	1	Yes	3	neutral	2	No	2	No	2	No	1	Yes
85	mom	2	Female	3	parents/offsprings	59	1	high school or less	1	very good	1	heterosexual	1	Yes	3	neutral	2	No	2	No	2	No	1	Yes
86	dad	1	Male	3	parents/offsprings	45	1	high school or less	1	very good	1	heterosexual	2	No	6	Don't know	2	No	2	No	2	No	2	No
86	mom	2	Female	3	parents/offsprings	45	1	high school or less	1	very good	1	heterosexual	2	No	6	Don't know	2	No	2	No	2	No	2	No

## Sheet: Sheet3
ID	A2education	A3	B1	B2	B3	B4	B5	B6	B7	B8	D05	D06	D07	D08	D09	D09a	D09a1	D09b	D09b1	D09c	D09c1	D10	D11	D12	D12a	D12a1	D12b	D12b1	D12c	D12c1	D13	D14	D14a	D15	D15a	D15b	D15c	D15d	D16	D16a	D17	D18	D19	D19a	D19b	D19c	D19d	D20	D21a
1	3	4	3	2	2	1	1	1	1	1	20	2	1	1	1	2	0	2	0	1	1	3	2									2		2					2		2		2					2
2	3	11	2	2	2	1	1	1	1	1	26	3	0	2	0								2									2		2					2		2		2					2
3	3	2	2	2	2	1	1	3	1	1	18	1	2	2	0								2									2		2					2		2		2					2
4	4	6	3	2	2	1	1	1	1	1	25	3	2	1	1	2	0	2	0	1	1	3	2									2		2					2		2		2					2
5	3	volunteer	2	2	2	1	1	1	1	1	20	3	10	2	0								2									2		2					2		2		2					2
6	3	7	2	1	2	1	1	1	1	1	34	1	10	1	2	2	0	1	1	1	1	3	2									2		2					2		2		2					2
7	1	12	3	3	3	1	1	1	1	1	40																														2
8	4	designer	2	2	2	1	1	1	1	1	16	2	0	2									2									2		2					2		2		2					2
9	3	6	2	2	1	1	1	1	1	1	19	1	2	1	1	2	0	2	0	1	1	3	2									2		2					2		2		2					2
10	4	3	2	2	2	1	1	1	1	1	30	3	0	2	0								2									2		2					2		2		2					2
11	3	7	2	2	2	1	1	1	1	1	20	1	0	2	0								2									2		2					2		2		2					2
12	2	11	3	2	2	1	2	3	1	1	60	3	20	2	0								2									2		2					2		2		2					2
13	3	11	2	2	2	1	1	1	1	1	22	1	500	1	1	2	0	2	0	1	1	3	2									2		2					2		2		2					1	2
14	4	6	3	1	2	1	1	1	1	1	20	2	2	2	0								2									2		2					2		2		2					2
15	4	7	2	2	2	1	1	1	1	1	20	3	10	2	0								2									2		2					2		2		2					2
16	3	6	2	2	2	1	1	1	1	1	16	2	20	1	5	2	0	1	5	2	0	2	2									2		2					2		2		2					1	2
17	3	11	2	2	2	1	1	1	1	3	30	3	0	2	0								2									2		2					2		2		2					1	2
18	4	6(创业)	2	2	2	1	1	1	1	1	18	1	5	1	2	2	0	2	0	1	2	3	2									2		2					2		2		2					2
19	2	7	2	2	2	1	1	1	1	1	18																														2
20	2	7	3	2	2	1	1	1	3	1	45	2	0	3	0								3									2		2					2		2		2					2
21	4	6(摄影师)	2	2	2	1	1	1	1	3	18	2	5	1	2	2	0	2	0	1	2	3	2									1	2	2					2		2		2					1	2
22	4	11	2	2	2	1	1	1	1	1	19	3	5	2	0								2									2		2					2		2		2					2
23	4	6	2	2	2	1	1	1	1	1	21	2	0	2									2									2		2					2		2		2					1	2
24	4	7	2	2	2	1	1	1	1	1	21	1	3	2	0								2									2		2					2		2		2					2
25	4	student	2	2	2	1	1	1	1	1	19	2	1	1	1	2	0	1	1	2	0	1	2									2		2					2		2		2					2
26	4	7	2	2	2	1	1	1	1	1	18	3	4	2	0								2									2		2					2		2		2					2
27	4(graduated)	student	2	2	2	1	1	1	1	1	20	1	10	1	1	2	0	2	0	1	1	3	2									2		2					2		2		2					2
28	3	6	3	2	2	1	1	1	1	1	30	3	0	2									2									2		2					2		2		2					2
29	4(graduated)	6(创业)	2	2	2	1	1	1	1	1	18	3	1	1	1	2	0	2	0	1	1	3	2									2		2					2		2		2					2
30	4	7	2	2	2	1	1	1	1	2	23	2	4	2	0								2									2		2					2		2		2					2
31	4	6	2	1	2	1	1	1	1	2	18	1	50	1	8	2	0	1	7	1	1	3	1	1	2	0	1	1	2	0	3	2		2					2		2		2					2
32	3	11	2	2	2	1	1	1	1	1	18	3	20	1	1	2	0	2	0	1	1	3	2									1	2	2					2		2		2					1	2
33	4	11	2	2	2	1	1	1	1	1	18	3	3	1	1	2	0	1	1	2	0	3	2									1	2	2					2		2		2					1	2
34	4	1	2	2	2	1	1	1	1	1	20	1	0	2	0								2									2		2					2		2		2					2
35	4	6	2	2	2	1	1	1	1	1	22	2	20	1	2	2	0	2	0	1	2	3	2									2		2					2		2		2					2
36	4	6	2	2	2	1	1	1	1	1	18	3	2	1	1	2	0	2	0	1	1	3	2									2		2					2		2		2					2
37	4(graduated)	2	2	2	2	1	1	1	1	1	20	1	0	1	1	2	0	2	0	1	1	3	2									2		2					2		2		2					2
38	4	6	2	2	2	1	1	1	1	1	20	2	5	1	1	2	0	2	0	1	1	3	2									2		2					2		2		2					2
39	4	6	2	2	2	1	1	1	1	1	29			1	1	2	0	1	1	2	0	1	2									2		2					2		2		2					2
40	4	6	2	2	1	1	1	1	1	1	24	1	0	2	0								2									2		2					2		2		2					2
41	1	7	2	2	2	1	1	1	1	1	45	1	1000	1	100	2	0	1	100	2	0	2	2									1	2	2					2		2		3					2
42	2	7	2	2	2	1	1	1	1	1	20	1	20	1	4	2	0	2	0	1	4	3	1	1	2	0	2	0	1	1	3	2		2					2		2		2					2
43	3	9	2	2	2	1	1	1	1	1	30	3	1	2	0								2									2		2					2		2		2					2
44	4	student	2	2	2	1	1	1	1	1	22	1	0	2	0								2									2		2					2		2		2					2
45	1	7	1	2	2	1	1	1	1	1	28	2	1	2	0								2									2		2					2		2		2					2
46	2	free	2	3	2	1	1	1	1	1	20	1	5	2	0								2									2		2					2		2		2					2
47	1	12	2	2	2	2	3	3	1	3	54	3	0	2	0								2									2		2					2		2		2					2
48	4	2	2	2	2	1	1	1	1	1	20	5	8	1	1	2	0	2	0	1	1	3	2									2		2					2		2		2					1	2
49	3	6	1	3	2	1	1	1	1	1	14	2	5	2	0								2									2	2	2					2		2		2					2
50	4	6	1	2	2	1	1	1	1	1	20	2	14	1	1	2	0	2	0	1	1	1	2									2		2					2		2		2					2
51	4	6	2	2	2	1	1	1	1	2	21	2	500	1	3	2	0	1	3	2	0	3	2									2		2					2		2		2					2
52	4	6	2	2	2	1	1	1	1	1	19	1	50	1	1	2	0	2	0	1	1	3	2									1	2	2					2		2		2					2
53	4	student	2	2	2	1	1	1	1	1	18	2	3	2	0								2									2		2					2		2		2					1	2
54	4	6	2	2	2	1	1	1	1	1	20	1	5	1	2	2	0	2	0	1	2	3	2									2		2					2		2		2					2
55	4	6	2	2	2	1	1	1	1	1	22	3	5	1	1	2	0	2	0	1	1	3	2									2		2					2		2		2					2
56	3	7	1	2	2	1	1	1	1	1	40	oral	0	2	0								2									2	2	2					2		2		2					2
57	4	6	2	2	2	1	1	1	1	1	18	1	100	1	1	2	0	2	0	1	1	3	2									2		2					2		2		2					1	2
58	3	6	2	2	2	1	1	1	1	1	46	1	0	2	0								1	1	2	0	2	0	1	1	3	2		2					2		2		2					2
59	2	7	2	1	2	1	1	3	1	3	16	2	2	1	0	2	0	2	0	1	2	3	2									2	2	2					2		2		2					2
60	2	5	3	2	2	1	1	1	1	2	31	4	1	2	0								2									2		2					2		2		2					2
61	2	11	2	3	2	1	2	1	1	1				2																		2		2									2					2
62	3	7	2	2	2	1	1	1	1	1	21	2	20	1	4	2	0	1	3	1	1	2	2									1	2	2					2		2		2					2
63	4	6	2	2	2	1	1	1	1	1	18	3	50	2									2									2
64	4	6	2	1	2	1	1	1	1	1	30	2	15	1	2	2	0	1	1	1	1	3	2									2		2					2		2		2					2
65	2	12	2	3	2	3	1	1	1	3	20	3	3	1	2	2	0	2	0	1	2	3	2									2	2	2					2		2		2					2
66	4	1	1	2	2	1	1	1	1	1	21	3	5	1	3	2	0	1	2	1	1	3	2									2		2					2		2		2					2
67	4	11	2	1	1	1	1	1	1	1	22	3	3	2									2									2		2					2		2		2					2
68	4	6	2	2	2	1	1	1	1	1	22	2	500	1	3	2	0	1	3	2	0	3	2									2		2					2		2		2					2
69	4	student	2	2	2	1	1	1	1	1	19	2	15	2									1	1	2	0	2	0	1	1	3	2		2					2		2		2					2
70	4	6	2	2	2	1	1	1	1	1	17	2	3	2									2									1	2	2					2		2		2					1	2
71	5	6(创业)	2	2	2	1	1	1	1	1	20	2	6	1	1	2	0	2	0	1	1	2	2									2		2					2		2		2					1	2
72	4	7	2	2	2	1	1	1	1	1	37	2	1	2	0								1	1	2	0	2	0	1	1	3	2	2	2					2		2		2					2
73	4	6	2	2	2	1	1	1	1	1	22	3	4	2	0								1	1	2	0	2	0	1	1	3	2		2					2		2		2					2
74	4	6	2	2	2	1	1	1	1	1	16	3	9	2	0								2									2		2					2		2		2					2
75	5	6	2	2	2	1	1	1	1	1	22	3	5	1	1	2	0	2	0	1	1	3	2									2		2					2		2		2					1	2
76	3	6	2	2	2	1	1	1	1	1	17	2	2	2	0								2									1	2	2					2		2		2					2
77	4	6	2	2	2	1	1	1	1	1	18	3	2	1	1	2	0	2	0	1	1	3	1	1	2	0	2	0	1	1	3	2		2					2		2		2					2
78	3	6	1	2	2	1	1	1	1	1	23	3	4	1	1	2	0	2	0	1	1	3	2									2		2					2		2		2					1	2
79	4	11	2	2	2	1	1	1	1	1	20	1	4	2	0								2									2		2					2		2		2					2
80	3	11	2	2	2	1	1	1	1	1	40	1	2	2									2									2		2					2		2		2					2
81	4	6	2	2	2	1	1	1	1	1	20	3	3	2									2									2		2					2		2		2					2
82	3	4	1	2	2	1	1	1	1	1	22	3	2	1	1	2	0	2	0	1	1	3	2									2	2	2					2		2		2					2
83	3	12	2	2	2	1	1	1	1	1	66	3	0	2									2									2		2					2		2		2					2
84	4	11	2	2	2	1	1	1	1	1	20	3	0	2									2									2	2	2					2		2		2					2
85	4	6	2	2	2	1	1	1	1	1	17	2	15	1	1	2	0	1	1	2	0	3	2									2		3					2		2		3					2
86	4	student	2	2	2	1	1	1	1	1	19	2	6	1	2	2	0	1	2	2	0	2	2									2		3					2		2		3					2
87	2	6	2	2	2	1	1	1	1	1
[truncated: 22 more columns]

## Sheet: Sheet4
A1	birthday
A2	Education
1	Primary or less
2	secondery school
3	high school
4	college or more
A3	Job
1	干部职员
2	教师
3	医务人员
4	餐饮食品业
5	公共场所服务员
6	商业服务
7	工人
8	民工
9	农民
10	渔（船）民
11	家务及待业
12	离退休人员
A4	Income
1	<1000
2	1000-3000
3	3000-5000
4	5000-8000
5	>8000
A5	Marriage
1	unmarried
2	married
3	conhabination
4	divoiced
5	widowed
A6	sexual orentation
1	heterosexual
2	homosexual
3	bisexual
4	unknown
A7	Location
1	Yes
2	No
A8	local time living
1	less than 3 months
2	3-6 months
3	7-12 monthes
4	1-2years
5	more than 2 years
6	no longer live here
B1	knowledge 1
1	yes
2	no
3	unknown
B2	knowledge 2
1	yes
2	no
3	unknown
B3	knowledge 3
1	yes
2	no
3	unknown
B4	knowledge 4
1	yes
2	no
3	unknown
B5	knowledge 5
1	yes
2	no
3	unknown
B6	knowledge 6
1	yes
2	no
3	unknown
B7	knowledge 7
1	yes
2	no
3	unknown
B8	knowledge 8
1	yes
2	no
3	unknown
D05	first MSM age
D06	sexual role
1	1
2	0
3	0.5
D07	number of gay friends within last 6 months
D08	homosex anal sex within 6 months
1	yes
2	no
D09	number of homosexuality partners within last 6 months
D09a	commercial partners
1	yes
2	no
D09a1	number
D09b	one night stand
1	yes
2	no
D09b1	number
D09c	steady partner
1	yes
2	no
D09c1	number
D10	condom use in homosexuality
1	never
2	sometimes
3	everytime
D11	heterosexual within 6 months
1	yes
2	no
D12	number of heterosexual partners within last 6 months
D12a	commercial partners
1	yes
2	no
D12a1	number
D12b	one night stand
1	yes
2	no
D12b1	number
D12c	steady partner
1	yes
2	no
D12c1	number
D13	condom use in homosexuality
1	never
2	sometimes
3	everytime
D14	drug use
1	yes
2	no
D14a	drug use within last 6 months
1	yes
2	no
D15	sexual partner drug use
1	yes
2	no
D15a	homosexual partner
1	yes
2	no
D15b	number
D15c	heterosexual partner
1	yes
2	no
D15d	number
D16	IDU
1	yes
2	no
D16a	IDU within 6 months
1	yes
2	no
D17	share needles
1	yes
2	no
D18	How often IDU
1	never
2	sometimes
3	everytime
D19	sexual partnerIDU
1	yes
2	no
D19a	homosexual partner
1	yes
2	no
D19b	number
D19c	heterosexual partner
1	yes
2	no
D19d	number
D20	STD within last 1 year
1	yes
2	no
D21a	gonorrhoea
1	yes
2	no
D21b	syphilis
1	yes
2	no
D21c	Chlamydia trachomatis
1	yes
2	no
D21d	condyloma acuminata
1	yes
2	no
D21e	herps
1	yes
2	no
D21f	other
D22	sexual partner STD
1	yes
2	no
D22a	homosexual partner
1	yes
2	no
D22b	number
D22c	heterosexual partner
1	yes
2	no
D22d	number
D23a	gonorrhoea
1	yes
2	no
D23b	syphilis
1	yes
2	no
D23c	Chlamydia trachomatis
1	yes
2	no
D23d	condyloma acuminata
1	yes
2	no
D23e	herps
1	yes
2	no
D23f	other
D24	sexual partner HIV/AIDS
1	yes
2	no
D24a	homosexual partner
1	yes
2	no
D24b	number
D24c	heterosexual partner
1	yes
2	no
D24d	number
D25	Whether the sexual network change?
1	Yes
2	No
